# Supplementary material for: A DAMP-Based Assay for Rapid and Affordable Diagnosis of Bacterial Meningitis Agents: Haemophilus influenzae, Neisseria meningitidis, and Streptococcus pneumoniae
Source: Int J Mol Sci. 2024 Jul 29;25(15):8282. doi: 10.3390/ijms25158282 (PMC11311791; doi:10.3390/ijms25158282)
Supplement: Supplementary file 1 [file ijms-25-08282-s001.zip]

Archive with 1 entries (1 files):
- ijms-3120905-supplementary.pdf
